# Supplementary material for: Urban and rural differences in geographical accessibility to inpatient palliative and end-of-life (PEoLC) facilities and place of death: a national population-based study in England, UK
Source: Int J Health Geogr. 2019 May 6;18:8. doi: 10.1186/s12942-019-0172-1 (PMC6503436; doi:10.1186/s12942-019-0172-1)
Supplement: Supplementary file 1 — Additional file 1. Table S1.xls: (Additional file Table 1) Association between Drive time to hospices and Place of death in Rural and Urban areas in England (2014), adjusting for clinical and socio-demographic characteristics of patients. [file 12942_2019_172_MOESM1_ESM.xls]

## Sheet: Sheet1
Table S1: Association between Drive time to hospices and Place of death in Rural and Urban areas in England (2014), adjusting for clinical and socio-demographic characteristics of patients.
		Rural	Urban
Variables	Description	PR (95% CI)	PR (95% CI )
Drive time to Hospices (Minutes)	0 – 10 mins (Ref)	-	-
	10-30 mins	0.80 (0.76 - 0.85) ***	0.83 (0.81 - 0.86) ***
	30-50 mins	0.64 (0.58 - 0.70) ***	0.74 (0.7 - 0.77) ***
	Over 50 mins	0.49 (0.43 - 0.56)***	0.50 (0.43 - 0.59) ***
Age group	25 – 54 (Ref)	-	-
	55-64	0.83 (0.76 -0.91) ***	0.92 (0.88 - 0.96) ***
	65-74	0.77 (0.71 - 0.84) ***	0.88 (0.84 - 0.91) ***
	75-84	0.59 (0.54 -0.64) ***	0.72 (0.69 - 0.75) ***
	85+	0.31 (0.28 - 0.35) ***	0.47 (0.45 - 0.49)***
Cause of Death (ICD-10 codes)	Cancers (C00 - C97) (Ref)	-	-
	*CBDs (G45-G46, I60 - I69)	0.88 (0.79 -0.98)*	0.98 (0.94 - 1.03)
	*COPDs (J40 - J44, J47)	0.68 (0.59 - 0.78)***	0.68 (0.63 - 0.72)***
	* CVDs (I00 -I52, I70 - I99	0.6 (0.56 - 0.65)***	0.62 (0.59 - 0.64)***
	Neurological conditions (G35 - G37, G20, F02.3, G12)	0.97 (0.8 - 0.75)	0.77 (0.7 - 0.85)***
	Others (Not in the above categories)	0.78 (0.74 -0.83)***	0.78 (0.76 - 0.8)***
Gender	Female (Ref)	-	-
	Male	0.8 5(0.8 -0.89)***	0.86 (0.89 - 0.89)***
Marital Status	Divorced	-	-
	Married	0.97 (0.9 -1.05)	0.98(0.95 - 1.01)
	Separated /Dissolved	1.31 (0.85 -2.01)	1.2(0.97 - 1.48).
	Single	0.84 (0.74 -0.95)**	0.85 (0.81 - 0.89)***
	Unknown/Not stated	0.93 (0.55 -1.55)	0.72 (0.6 - 0.86)***
	Widowed	0.96 (0.87 -1.66)	0.97 (0.93 - 1.01)
Region	East (Ref)	-	-
	East-Midlands	0.95 (0.85 -1.05)	0.9 (0.85 - 0.96)**
	London	1.68 (1.09 -2.61)*	1.31 (1.25 - 1.38)***
	North-East	0.94 (0.8 -1.1)	0.8 (0.74 - 0.87)***
	North-West	1.20 (1.07 -1.34)**	1.19 (1.13 - 1.24)***
	South-East	1.43 (1.32 -1.55)***	1.4 (1.34 - 1.47)***
	South-West	1.15 (1.05 -1.25)**	1.07 (1.01 - 1.13)*
	West Midlands	1.31 (1.19 -1.45)***	1.08 (1.02 - 1.14)**
	Yorkshire-Humberside	1.47 (1.34 -1.63)***	1.42 (1.35 - 1.5)***
Index of Multiple (IMD)	1 (Most Deprived) (Ref)
	2	1.22 (1.01 -1.48)*	1.13 (1.09 - 1.17)***
	3	1.20(1 -1.44).	1.21 (1.16 - 1.25)***
	4	1.27(1.06 -1.53)*	1.29 (1.25 - 1.34 )***
	5 (Least Deprived)	1.35 (1.12 -1.62)**	1.24 (1.2 - 1.29 )***
Number of Contributory Causes of deaths (NCoDs)	0 (Ref)	-	-
	1	0.58 (0.55 -0.62)***	0.57(0.55 - 0.59)***
	2	0.38 (0.34 -0.42)***	0.4 (0.38 - 0.42 )***
	3	0.40(0.35 -0.46)***	0.37 (0.35 - 0.39)***
	4	0.42 (0.34 -0.52)***	0.4 (0.37 - 0.44)***
	5+	0.4 (0.3 -0.54)***	0.37 (0.33 - 0.43)***
Prevalence Ratios (PRs) were estimated from Modified Poisson regression. PR > than 1 indicates a higher likelihood of death at hospice compared to the reference category. PR < 1 suggest lower likelihood of hospice compared to the reference category. Adjusted PRs were derived by adjusting for Age, Cause of Death (COD), Gender, Marital status, Index of Multiple Deprivation (IMD), Number of Contribu…
