# Supplementary material for: Urban and rural differences in geographical accessibility to inpatient palliative and end-of-life (PEoLC) facilities and place of death: a national population-based study in England, UK
Source: Int J Health Geogr. 2019 May 6;18:8. doi: 10.1186/s12942-019-0172-1 (PMC6503436; doi:10.1186/s12942-019-0172-1)
Supplement: Supplementary file 2 — Additional file 2. Table S2.xls: (Additional file Table 2) Association between Drive time to hospitals and Place of death in Rural and Urban areas in England (2014), adjusting for clinical and socio-demographic characteristics of patients. [file 12942_2019_172_MOESM2_ESM.xls]

## Sheet: Sheet1
Table S2: Association between Drive time to hospitals and Place of death in Rural and Urban areas in England (2014), adjusting for clinical and socio-demographic characteristics of patients
Variable	Description	Rural	Urban
		PR (95% CI)	PR (95% CI )
Drive time to hospital (Minutes)	0-10 mins (Ref)
	10-30 mins	0.98 (0.96 -0.99) ***	0.99 (0.99 – 1.00).
	30-50 mins	0.95 (0.92 -0.98) **	0.97 (0.95 – 1.00) *
	Over50 mins	0.79 (0.59 - 1.06)	0.98 (0.86 – 1.13)
Age group	25 – 54 (Ref)
	55-64	0.96(0.92 - 1) *	0.97(0.96 – 0.99) ***
	65-74	0.98 (0.95 - 1.02)	1 (0.98 – 1.01)
	75-84	1.02 (0.98 – 1.05)	1.04 (1.03 – 1.06) ***
	85+	1.06 (1.02 -1.09) **	1.1(1.08 – 1.11) ***
Cause of Death (ICD-10 codes)	Cancers (C00 - C97) (Ref)
	*CBDs (G45-G46, I60 - I69)	1.08 (1.06 – 1.11) ***	1.07 (1.06 – 1.08) ***
	*COPDs (J40 - J44, J47)	1.05 (1.02 – 1.08) ***	1.05 (1.04 – 1.06) ***
	* CVDs (I00 -I52, I70 - I99	0.9 (0.89 – 0.92) ***	0.91 (0.9 – 0.92) ***
	Neurological conditions (G35 - G37, G20, F02.3, G12)	1.05 (1 – 1.1) *	1.04 (1.02 – 1.06) ***
	Others (Not in the above categories)	1.05 (1.03 – 1.06) ***	1.04 (1.04 – 1.05) ***
Gender	Female (Ref)		-
	Male	0.96 (0.95 – 0.97) ***	0.97 (0.96 – 0.97) ***
Marital status	Divorced(Ref)
	Married	0.96 (0.94 – 0.98) ***	1 (1.01 – 0.79)
	Separated/Dissolved	0.72 (0.56 – 0.93) *	0.94 (1.04 – 0.26)
	Single	1.04 (1.01 – 1.07) **	1.01 (1.03 – 0.04) *
	Unknown/Not stated	1.04 (0.94 – 1.16)	0.97 (0.94 – 1.02)
	Widowed	1.01 (0.99 – 1.04)	1.02 (1.01 – 1.03) ***
Regions	East (Ref)		-
	East-Midlands	1.09(1.06 – 1.11) ***	1.04 (1.03 – 1.05) ***
	London	1.13(1.02 – 1.25) *	1.07 (1.06 – 1.08) ***
	North-East	1.1 (1.07 -1.13) ***	1.03 (1.02 – 1.05) ***
	North-West	1.14 (1.11 – 1.16) ***	1.06 (1.05 – 1.08) ***
	South-East	1.06 (1.04 – 1.08) ***	1.03 (1.02 – 1.04) ***
	South-West	1.03 (1.01 – 1.06) **	1.02 (1.00 – 1.03) **
	West Midlands	1.06 (1.03 – 1.08) ***	1.03 (1.01 – 1.04) ***
	Yorkshire-Humberside	1.07 (1.07 – 1.04) ***	1.04 (1.02 – 1.05) ***
Index for multiple Deprivation	1 (Most Deprived) (Ref)	-	-
	2	1.01 (0.98 – 1.04)	1.01 (1.00 – 1.02)*
	3	0.99 (0.96 – 1.03)	1.01 (1.00 – 1.01)
	4	0.98 (0.95 – 1.01)	1.00 (0.99 – 1.01)
	5 (Lest Deprived)	0.97 (0.94 – 1.01)	0.98 (0.97 – 0.99) ***
Number of Contributory Causes of deaths (NCoD)	0 (Ref)	-
	1	1.25 (1.22 – 1.28) ***	1.22 (1.21 – 1.23) ***
	2	1.52 (1.49 – 1.56 ) ***	1.42 (1.40 – 1.43) ***
	3	1.69 (1.66 – 1.73 ) ***	1.56 (1.54 – 1.57) ***
	4	1.85 (1.81 – 1.90) ***	1.66 (1.64 – 1.68) ***
	5+	1.99 (1.94 – 2.03) ***	1.79 (.177 – 1.80) ***
Prevalence Ratios (PRs) were estimated from Modified Poisson regression. PR > than 1 indicates a higher likelihood of death at hospital compared to the reference category. PR < 1 suggest lower likelihood of hospital compared to the reference category. Adjusted PRs were derived by adjusting for Age, Cause of Death (COD), Gender, Marital status, Index of Multiple Deprivation (IMD), Number of Contri…
